# Supplementary material for: Well-Being Indicators in Autistic Children and Therapy Dogs During a Group Intervention: A Pilot Study
Source: Animals (Basel). 2025 Jul 10;15(14):2032. doi: 10.3390/ani15142032 (PMC12291636; doi:10.3390/ani15142032)
Supplement: Supplementary file 1 [file animals-15-02032-s001.zip]

Archive with 1 entries (1 files):
- animals-3700749-supplementary.pdf
